# Supplementary material for: Evaluation of Antioxidant Activity and Biotransformation of Opuntia Ficus Fruit: The Effect of In Vitro and Ex Vivo Gut Microbiota Metabolism
Source: Molecules. 2022 Nov 4;27(21):7568. doi: 10.3390/molecules27217568 (PMC9653959; doi:10.3390/molecules27217568)
Supplement: Supplementary file 1 [file molecules-27-07568-s001.zip]

Archive with 1 entries (1 files):
- molecules-1912763-supplementary.pdf
